# Supplementary material for: Genetic evidence that Chinese chestnut cultivars in Japan are derived from two divergent genetic structures that originated in China
Source: PLoS One. 2020 Jul 1;15(7):e0235354. doi: 10.1371/journal.pone.0235354 (PMC7329096; doi:10.1371/journal.pone.0235354)
Supplement: S2 Table — The linkage group (LG) and position (pos) of each marker are based on an integrated map of a Kunimi × 709–34 population (Kx709CP; Nishio et al., 2018). (XLSX) [file pone.0235354.s002.xlsx]

## Sheet: Sheet1
S2 Table. List of the 31 SSR nuclear markers used in the present study and PI values. The linkage group (LG) and position (pos) of each marker are based on an integrated map of a Kunimi × 709-34 population (Kx709CP; Nishio et al., 2018).
Marker	Origin	Reference	Linkage group	Kx709CP.pos	PI
CmSI0045	Chinese chestnut SSR	Kubisiak et al. 2013	L	25.185	0.05097
CmSI0433	Chinese chestnut SSR	Kubisiak et al. 2013	K	47.051	0.1743
CmSI0513	Chinese chestnut SSR	Kubisiak et al. 2013	J	12.651	0.1809
CmSI0668	Chinese chestnut SSR	Kubisiak et al. 2013	L	0	0.1131
CmSI0771	Chinese chestnut SSR	Kubisiak et al. 2013	K	37.492	0.06132
CmSI0931	Chinese chestnut SSR	Kubisiak et al. 2013	D	46.824	0.09675
EMCs2	European chestnut SSR	Buck et al. 2003	H	35.074	0.119
PEA41	Japanese chestnut SSR	Nishio et al. 2011	A	0	0.04718
PEA52	Japanese chestnut SSR	Nishio et al. 2011	C	34.851	0.1229
PEA74	Japanese chestnut SSR	Nishio et al. 2011	H	1.022	0.189
PEA86	Japanese chestnut SSR	Nishio et al. 2011	J	20.936	0.09778
PEB32	Japanese chestnut SSR	Nishio et al. 2011	F	53.01	0.04017
PEB47	Japanese chestnut SSR	Nishio et al. 2011	J	1.117	0.04214
PEB55	Japanese chestnut SSR	Nishio et al. 2011	J	33.818	0.09288
PRA34	Japanese chestnut SSR	Nishio et al. 2011	I	0	0.06758
PRA35	Japanese chestnut SSR	Nishio et al. 2011	E	26.385	0.07156
PRA42	Japanese chestnut SSR	Nishio et al. 2011	E	37.731	0.04255
PRA67	Japanese chestnut SSR	Nishio et al. 2011	G	11.21	0.1045
PRA76	Japanese chestnut SSR	Nishio et al. 2011	B	9.9	0.04002
PRA83	Japanese chestnut SSR	Nishio et al. 2011	F	6.377	0.1852
PRB9	Japanese chestnut SSR	Nishio et al. 2011	A	66.931	0.2357
PRD2	Japanese chestnut SSR	Nishio et al. 2011	A	47.37	0.03569
PRD52	Japanese chestnut SSR	Nishio et al. 2011	A	33.855	0.118
PRD53	Japanese chestnut SSR	Nishio et al. 2011	F	26.914	0.2372
PRD55	Japanese chestnut SSR	Nishio et al. 2011	K	2.913	0.06595
PRD67	Japanese chestnut SSR	Nishio et al. 2011	C	19.705	0.03294
PRD83	Japanese chestnut SSR	Nishio et al. 2011	L	35.272	0.2686
PRD84	Japanese chestnut SSR	Nishio et al. 2011	D	28.045	0.04416
PRF54	Japanese chestnut SSR	Nishio et al. 2011	I	21.923	0.04497
PRF84	Japanese chestnut SSR	Nishio et al. 2011	F	18.56	0.04274
PRG79	Japanese chestnut SSR	Nishio et al. 2011	K	26.101	0.01633
Cumulative PI					6.56×10-35
Buck EJ, Hadonou M, James CJ, Blakesley D, Russell K. Isolation and characterization of polymorphic microsatellites in European chestnut (Castanea sativa Mill.). Mol Ecol Notes. 2003;3(2):239-41.
Kubisiak TL, Nelson CD, Staton ME, Zhebentyayeva T, Smith C, Olukolu BA, et al. A transcriptome-based genetic map of Chinese chestnut (Castanea mollissima) and identification of regions of segmental homology with peach (Prunus persica). Tree Genet Genomes 2013;9(2):557-71.
Nishio S, Yamamoto T, Terakami S, Sawamura Y, Takada N, Nishitani C, et al. Novel genomic and EST-derived SSR markers in Japanese chestnuts. Sci Hortic. 2011;130(4):838-46.
Nishio S, Terakami S, Matsumoto T, Yamamoto T, Takada N, Kato H, et al. Identification of QTLs for agronomic traits in the Japanese chestnut (Castanea crenata Sieb. et Zucc.) breeding. Hort. J. 2018;87(1):43-54.
PI = probability of identity
