# Supplementary material for: Genetic evidence that Chinese chestnut cultivars in Japan are derived from two divergent genetic structures that originated in China
Source: PLoS One. 2020 Jul 1;15(7):e0235354. doi: 10.1371/journal.pone.0235354 (PMC7329096; doi:10.1371/journal.pone.0235354)
Supplement: S3 Table. Nut harvesting day and nut weight of the cultivars preserved at the NARO Genebank — (XLSX) [file pone.0235354.s003.xlsx]

## Sheet: Sheet1
S3 Table. Nut harvest date and nut weight of cultivars preserved at the NARO Genebank.
Genotype	Cultivar	Code (group number)	Nut harvest date	Nut weight (g)	Chloroplast haplotype
Japanese chestnut cultivars
1	Arima	J_KA (1)	50.5	23.2	HAP1
2	ChuutanA	J_KA (1)	40.5	24.1	HAP1
3	Gosha	J_KA (1)	55.5	39.7	HAP1
4	Hassaku	J_KA (1)	19.3	12	HAP1
5	Moriwase	J_KA (1)	21	17.8	HAP1
6	Nakatetanba	J_KA (1)	44	29.2	HAP1
7	Odai	J_KA (1)	52	28.5	HAP1
8	Osaya	J_KA (1)	36	18.2	HAP1
9	Senri	J_KA (1)	60	27.6	HAP1
10	Shichifukuwase	J_KA (1)	34.5	24.6	HAP1
11	Taishouwase	J_KA (1)	27.5	26	HAP1
12	Toyotamawase	J_KA (1)	21.3	14.7	HAP1
13	Tsunehisa	J_KA (1)	41.5	20.1	HAP1
14	Yamatowase	J_KA (1)	36.5	20.8	HAP1
15	Choubei	J_TA (2)	72	33.6	HAP1
16	Choukouji	J_TA (2)	55	29.2	HAP1
17	Daihachi	J_TA (2)	67.7	29.1	HAP1
18	Fukunami	J_TA (2)	43	31.2	HAP1
19	Fukunishi	J_TA (2)	45.7	25.3	HAP1
20	Ginyose	J_TA (2)	50.7	26.7	HAP1
21	Higan	J_TA (2)	40.5	13.5	HAP1
22	Ichiemon	J_TA (2)	53.5	22.7	HAP1
23	Imakita	J_TA (2)	62.5	15.1	HAP1
24	Kanotsume	J_TA (2)	57	21.7	HAP1
25	Kenagaginyose	J_TA (2)	54	27.1	HAP1
26	Kinseki	J_TA (2)	59.5	20.6	HAP1
27	Kinyoshi	J_TA (2)	66	28	HAP1
28	Konishiki	J_TA (2)	60.3	26.3	HAP1
29	Matabei	J_TA (2)	57.5	27	HAP1
30	Ogawa teteuchi	J_TA (2)	51	19.5	HAP1
31	Otomune	J_TA (2)	44.3	22.3	HAP1
32	Shimokatsugi	J_TA (2)	76	38.9	HAP1
33	Shuuhouwase	J_TA (2)	40	25	HAP1
34	Tajiriginyose	J_TA (2)	58	22	HAP1
35	Yakko	J_TA (2)	57	22.4	HAP1
36	Akachiu	J_OJ (3)	55.5	23.5	HAP1
37	Banseki	J_OJ (3)	72.5	31.7	HAP1
38	Buzen	J_OJ (3)	53.3	28.8	HAP1
39	Dengorou	J_OJ (3)	62.3	37.3	HAP1
40	Ganne	J_OJ (3)	67.7	30.8	HAP1
41	Hataya oguri	J_OJ (3)	55	40.9	HAP1
42	Ichikawawase	J_OJ (3)	40.5	19.3	HAP1
43	Kasaharawase	J_OJ (3)	38.5	26.7	HAP1
44	Katayama	J_OJ (3)	62	30.7	HAP1
45	Kinshuu	J_OJ (3)	51	34.4	HAP1
46	Ninomiya	J_OJ (3)	55.3	26.1	HAP1
47	Obiwase	J_OJ (3)	27.5	12.2	HAP1
48	Obuse 3	J_OJ (3)	58.5	21	HAP1
49	Okoma	J_OJ (3)	51	28.9	HAP1
50	Ooharaguri	J_OJ (3)	45	18	HAP1
51	Saimyouji 1	J_OJ (3)	59.5	29.4	HAP1
52	Tanabata	J_OJ (3)	29.5	11.9	HAP1
53	Tanoue 1	J_OJ (3)	45.7	26.9	HAP1
54	Terai	J_OJ (3)	NA	NA	HAP1
55	Togenashi	J_OJ (3)	61	16.5	HAP1
56	Tsuchidawase	J_OJ (3)	54	24.9	HAP1
57	Waseginzen	J_OJ (3)	31.5	17.8	HAP1
58	Yamaguchiwase	J_OJ (3)	31.5	18.1	HAP1
59	Yamaguchiwase 2	J_OJ (3)	37	20.6	HAP1
60	Yourou	J_OJ (3)	NA	NA	HAP1
Mean of Japanese chestnut cultivars			49.3	24.7
Korean cultivars
61	Buyu 3	KOR (4)	52.5	22.8	HAP1
62	Hamjung 3	KOR (4)	41.3	7.8	HAP4
63	Jungbu 26	KOR (4)	50	23.3	HAP1
64	Jungbu 8	KOR (4)	54.5	21	HAP1
65	Jungbu 9	KOR (4)	32.7	13.6	HAP1
66	Pochun B-1	KOR (4)	53	12.8	HAP2
Mean of Korean chestnut cultivars			47.3	16.9
Japanese–Chinese hybrid cultivars
67	Ikaba	HYB (5)	53	11.9	HAP3
68	Hayashi 1	HYB (5)	44	29.5	HAP3
69	Hayashi 3	HYB (5)	31	19	HAP3
70	Hayashi amaguri	HYB (5)	40.5	20.7	HAP3
71	Hyogo 493	HYB (5)	NA	NA	HAP1
72	Kurakata amaguri	HYB (5)	NA	NA	HAP3
73	Nishiharima	HYB (5)	50.5	12	HAP4
74	Omatsuguri	HYB (5)	43.5	21.5	HAP3
75	Riheiguri	HYB (5)	56	23.9	HAP3
76	Senshu amaguri	HYB (5)	43.5	21.2	HAP3
77	Shimaki 1	HYB (5)	61.7	27.9	HAP1
78	Shimaki 2	HYB (5)	52.3	20.7	HAP1
79	Shimaki 3	HYB (5)	NA	NA	HAP1
80	Shimaki 4	HYB (5)	55	20.3	HAP3
81	Shimaki 5	HYB (5)	53.3	18.5	HAP1
82	Shimaki 6	HYB (5)	46	22.9	HAP1
83	Wasetenshin	HYB (5)	50	16	HAP4
84	Yamewase	HYB (5)	39.5	15	HAP3
Mean of Japanese–Chinese hybrid cultivars			48	20
Chinese chestnut cultivars preserved in Japan
85	Aioi	C_SJ (6)	58.7	11.4	HAP3
86	C-4	C_SJ (6)	NA	NA	HAP3
87	Gifu 1	C_SJ (6)	50	10.6	HAP3
88	Hakuri	C_SJ (6)	73	16.6	HAP3
89	Hinoharu	C_SJ (6)	54.3	13.9	HAP3
90	Hinoharu 2	C_SJ (6)	NA	NA	HAP3
91	Houji 354	C_SJ (6)	66	14.4	HAP3
92	Houji 445	C_SJ (6)	65.3	13.9	HAP3
93	Houji 350	C_SJ (6)	62	10.4	HAP3
94	Houji 446	C_SJ (6)	63	7.5	HAP3
95	Houji 480	C_SJ (6)	61.7	15.4	HAP3
96	Hyogo Shinaguri	C_SJ (6)	51.3	15.8	HAP4
97	Iwate amaguri	C_SJ (6)	59	17.6	HAP3
98	Kahoku 10	C_SJ (6)	41	6	HAP4
99	Kanan 56	C_SJ (6)	61	NA	HAP3
100	Konan 22	C_SJ (6)	78	7.3	HAP3
101	Konan 36	C_SJ (6)	63	8.2	HAP3
102	Konan 52	C_SJ (6)	74	8.2	HAP3
103	Kousei 2	C_SJ (6)	78	7.4	HAP5
104	Miyagawa 100	C_SJ (6)	58.3	6.6	HAP4
105	Miyagawa 18	C_SJ (6)	52.7	5.2	HAP4
106	Miyagawa 84	C_SJ (6)	41	6.2	HAP4
107	Miyagawa 85	C_SJ (6)	48.5	9.2	HAP4
108	Miyagiguri	C_SJ (6)	66.3	12.2	HAP3
109	Houji 360	C_SJ (6)	60	16.1	HAP3
110	Tsuchida Amaguri	C_SJ (6)	67.7	14	HAP3
111	Yunba2	C_SJ (6)	62.7	5.2	HAP4
112	Connecticut Yankee	C_IO (7)	62	12.9	HAP3
113	Hamden	C_IO (7)	54	15.4	HAP3
114	Nepal chestnut	C_IO (7)	NA	NA	HAP3
115	NI	C_IO (7)	NA	NA	HAP3
116	Sleeping Giant	C_IO (7)	58.5	13.1	HAP3
117	Tokuganri A	C_IO (7)	43.3	5.8	HAP4
Mean of Chinese chestnut cultivars preserved in Japan			59.8	10.9
The phenotypic values of these traits were measured over three years (2001–2003) and averaged for each cultivar
NA represent missing value
Nut harvest date was expressed as the number of days after July 31
